# Supplementary material for: In Situ Identification of Both IL-4 and IL-10 Cytokine–Receptor Interactions during Tissue Regeneration
Source: Cells. 2023 May 31;12(11):1522. doi: 10.3390/cells12111522 (PMC10253026; doi:10.3390/cells12111522)
Supplement: Supplementary file 1 [file cells-12-01522-s001.zip]

Archive with 1 entries (1 files):
- cells-2385556-supplementary.pdf
